# Supplementary material for: Comparative Transcriptomics of IBD Patients Indicates Induction of Type 2 Immunity Irrespective of the Disease Ideotype
Source: Front Med (Lausanne). 2021 May 31;8:664045. doi: 10.3389/fmed.2021.664045 (PMC8200538; doi:10.3389/fmed.2021.664045)
Supplement: Supplementary file 1 [file Table_1.xlsx]

## Sheet: Tabelle2
BIOCARTA_IL5_PATHWAY	BOSCO_ALLERGEN_INDUCED_TH2_ASSOCIATED_MODULE	GSE14308_TH2_VS_TH1_DN	GSE14308_TH2_VS_TH1_UP	GSE25088_CTRL_VS_IL4_STIM_MACROPHAGE_DN	GSE25088_CTRL_VS_IL4_STIM_MACROPHAGE_UP	GSE22886_NAIVE_CD4_TCELL_VS_12H_ACT_TH2_DN	GSE22886_NAIVE_CD4_TCELL_VS_12H_ACT_TH2_UP	GSE22886_NAIVE_CD4_TCELL_VS_48H_ACT_TH2_DN	GSE22886_NAIVE_CD4_TCELL_VS_48H_ACT_TH2_UP	GSE16385_UNTREATED_VS_12H_IL4_TREATED_MACROPHAGE_DN	GSE11924_TH1_VS_TH2_CD4_TCELL_DN	GSE11924_TH1_VS_TH2_CD4_TCELL_UP	WP_IL5_SIGNALING_PATHWAY	PID_IL5_PATHWAY
	BHLHE40	ANKRD28	AP1S1	AMOTL1	AMOTL1	ARID5A	ARHGEF1	APOBEC3B	B4GALT7	ALG14	ARF4	ARMT1	GSK3B	PIM1
	CYSLTR2	CIBAR1	CASP6	CARD19	CBX4	COX17	COQ8A	CEP76	CSGALNACT1	CPED1	CLCN4	CASC3	RPS6KB2
	CYTIP	CITED2	CASS4	CARF	CCDC50	COX8A	COX4I1	CKLF	CTNNA2	CREBRF	COL18A1	CBX6	SHC1
	CCL22	B3GNT2	ATP2B1	ARHGEF7	ARL11	BAX	AZU1	BAG2	C11orf21	BNIP3L	BCAR3	BAX	JUN
	CD69	BCL6	ATP8B2	AXIN2	ASPM	BET1	BDKRB2	BATF	C1QA	CACNA2D1	BTAF1	BOC	LYN
	CD83	BST1	AUH	BCL2A1	ATXN1	CANT1	BICRAL	BAZ1B	C2	CASK	C19orf33	BRMS1	MAP2K1
	CD200R1	BAIAP2	ATP6AP1	ARNT2	ASIC1	BCOR	BANP	BARD1	C1orf115	BPIFC	BCL2L15	BEND4	KRAS
	CERS6	C6orf132	BSG	C1orf122	BPTF	CD2BP2	CAPN3	CCDC51	CHRNB2	CD48	CAMLG	C19orf38	MYC
	CES4A	CDC14A	C12orf4	C1orf141	BRWD3	CDK2	CCNT2	CCDC86	CIRBP	CDC42EP4	CANX	C19orf44	PIK3CG
	CAMK2D	ARRDC2	ARHGAP18	ANGPTL8	ARHGAP32	ATOX1	ATP1A1	ARL6IP1	BBOF1	ATAD1	ARV1	ASPN	IL5RA	SDCBP
	CEACAM1	C5orf34	BOP1	C19orf67	BEND4	CCRL2	CAMKV	CASP3	CHD7	CCT8	CA5A	C11orf94	MAPT
	CDCA7L	C11orf49	BCAR3	BLOC1S1	BASP1	CCND2	BIN2	CAMK1	CD248	CCDC136	C21orf62	BST2	MAPK1
	CYSLTR1	CHL1	CARHSP1	CACNB4	CBX2	COPS4	CMC4	CENPQ	CRY2	COQ10B	CFAP57	CARD6	RPS6KB1
	CYTOR	CLUAP1	CCDC126	CARNS1	CCNG2	CRTAM	CREBBP	CLTC	CUTA	CYB5R4	CREB3	CCNK	SOS1
	DARS1	CPNE3	CDC20	CCT8L2	CD8B	CSTF2	CTSL	COPB1	DBP	DCDC2	CSGALNACT2	CDH15	STAT1
	BTG1	ARF6	APC	ANGPTL2	AR	ARMT1	ARL4D	APTX	BAG3	ANKRD33B	ARID3A	ASPG	IL2	PTPN11
IL5RA	BCL2	AIM2	ANAPC10	AGTRAP	AEBP1	ALDOA	AP2A2	AGO2	ALDH2	ADAT1	AFF1	AIDA	FOS	JAK2
IL6	BCL2L1	AKAP13	ANKRD46	AKAP1	AHRR	APBA3	APOA4	ALAS1	ANKRD28	ADRB3	AKR1C3	AKR1B1	FOXO3	LYN
	CLUHP3	CELF1	CAB39L	C1orf50	C1orf21	CISH	CEP68	CCNF	CLCN2	CILP	CCDC126	C1orf159	PIK3R2
	CDH1	C1GALT1	BCAT2	C16orf70	BCL6B	CCR1	C11orf21	CANX	CDC42BPB	CCR4	CA2	C11orf52	MAPK3
	CD84	BST2	BANF1	BCLAF1	B3GNT2	CCDC47	BIN1	CALM2	CBX4	CBLN4	C1orf194	BRPF3	MAP2K2
CCR3	APBB1IP	ABL2	ADARB1	ACTL7B	ABI2	ACSL3	AKAP9	ACAA2	ACBD4	ABCD3	ADAM12	AAGAB	BCL2	CSF2RB
	BCL6	AKNA	ANLN	AL031666.2	AJUBA	AQR	APP	ALG5	ANKRD6	AGFG1	ALG11	ARHGAP9	GRB2	PIK3CA
	CNKSR2	CENPH	CALR	C2orf42	C3orf18	CLDND1	CFAP410	CCR1	CLUHP3	CLEC6A	CCR3	C1orf21	PTPN11
CCL11	ALOX5	ABHD11	ACTN4	AARS2	A2M-AS1	AASDHPPT	A4GALT	AASDHPPT	A4GALT	ABCA9	ACBD7	AAAS	AKT1	CISH
CD4	ARRDC2	ACOX3	ALDH18A1	ADAM8	ADA	AHCYL1	AMT	ACOT13	ACTN1	ACP3	ADAMTS15	AARS2	BTK	GRB2
	CISH	CDC14B	C8orf76	C1orf174	BTBD3	CDT1	CDC25B	CCNB2	CLASRP	CFAP36	CASP1	C1orf131	PIK3R1
IL4	ASAP1	AGFG1	ALDH9A1	ADD1	ADGRL2	AHSA1	ANKH	ACTG1	ADD3	ADAM8	ADGRA3	ABHD8	CSF2RB	IL5
IL5	BATF	AHI1	ALS2	AGER	ADH4	AIFM1	AP1G2	ACTR2	AHDC1	ADAMTS12	ADK	ACSL6	ELK1	IL5RA
	CXCL13	CHAT	CAMSAP3	C4orf33	CALML4	CNIH4	CIRBP	CDC20	COQ8A	CMTR2	CDCP1	CACNG4	RPS6
	CASP3	ARSK	ARPC2	AP5B1	ARHGEF3	ATP5PB	ATP8A1	ATP2A2	BCL2	ATP6V1A	ATP6V0E1	ATG7	JAK1	STAT5A
	CYLD	CHD7	CAPN8	C8orf74	CAT	COPB2	CLUHP3	CDC7	CPVL	COMMD3	CEBPA	CARD10	RPS6KA1
	DACT1	COX7A1	CD99	CBLB	CD33	CSNK2A1	CSGALNACT1	COA3	CXCR4	DBNDD1	CRHR2	CCT2	SPRED1
	CCL1	B3GALT5	ASCC3	APPL2	ARID2	BAG2	ATXN7L3B	ATP6V1A	BEX4	BMPER	B3GALT5	BAG6	JAK2	STAT5B
	CSF1	CEP83-DT	CALU	C4B	C4orf48	CLTC	CHKB	CDC123	CMPK1	CLN5	CD300LD	C1QL2	RAF1
	BCL9L	ALDH7A1	ANXA4	AL445238.1	ALDH7A1	ARCN1	ARFGAP2	AP5S1	ARFGAP2	AKR1E2	ANKH	ARL6IP4	GSK3A	PIK3R1
	DCDC1	CTU1	CDC42BPG	CD160	CD93	CYFIP1	CUL9	COPB2	DDAH1	DCUN1D1	CTSK	CDK14	STAT3
	DEPDC7	CYTH4	CDH6	CD7	CD96	DARS1	DDX5	COPG1	DHRS12	DEFB116	CXCL1	CFAP54	STAT5A
	DHRS3	DEPDC1B	CDK13	CDIP1	CDCP1	DDB2	DELE1	COX17	DHRS3	DENR	CYP11A1	CHKA	STAT5B
	DPP4	DGKH	CENPN	CHRNA6	CEP85L	DGUOK	DGKD	CPOX	DLG1	DHX32	CYP1B1	CHRM3	SYK
	DUSP4	DHRS7	CFAP251	CHRNA9	CHD1	DIABLO	DLG1	CRIPT	DUSP1	DISP3	DAAM1	COL2A1
	DUSP5	DHX58	CHCHD6	CLDN15	CHN2	DNPH1	DMTF1	DARS1	DVL1	DLD	DACH2	CORO1C
	ELAPOR2	DKKL1	CHPF2	COPG1	CISH	EIF4G1	DUSP22	DCPS	DVL2	DNER	DLG1	COX6B2
	ELL2	DNAAF4	CHURC1	COTL1	CLINT1	ELAVL1	ECHDC2	DDB2	EAPP	EED	DMAC2L	CPA5
	ENO1	DNAJC3	CLPTM1L	CRACDL	COL18A1	ENOPH1	EIF3F	DHDDS	ECE1	EHHADH	DPY19L3	CRLF3
	EOMES	ECHDC2	COL4A1	CRYBG2	CPE	ERCC1	ELANE	DIABLO	EDN1	EIF3E	DRAM2	CRTAM
	ETNK1	EMP3	CORO7	CST7	CREB1	ETFA	ERBIN	DNAJB4	EEF2	EMB	ERLIN1	CX3CL1
	FAM102B	EPHX4	CPQ	DAND5	CRISPLD1	ETNK1	ERGIC3	DSN1	EIF3D	EPAS1	FAAP20	DCAKD
	FCER2	EPS8	CRIP2	DCAF6	CXXC5	FAF2	ERP29	DYNC1I2	ELANE	ETFDH	FAF2	DCLK1
	FLT3LG	ERAP1	CRTAP	DGAT1	CYTH4	FAH	FAIM2	DYNLL1	ELF2	EXOC3L2	FAM189A1	DDX41
	FOXP3	ERI1	CUL1	DISP1	DACT1	FAM3C	FAM193B	EED	ENTPD6	FAIM	FAM20B	DENND6A
	FURIN	FAM120B	CYB5R3	DLGAP1	DAPK1	FANCI	FBXO21	EIF4G1	ETV3	FAM155A	FAM219A	DGKD
	GFI1	FAM133B	DDX19A	DTX3	DENND4C	FAR2	FLI1	ELAVL1	FAAH	FAM50A	FAM229A	DGKE
	GNPDA1	FAM98B	DGCR6	DYNLT1	DGKH	FDPS	GFRA3	ENO1	FAM110D	FAT1	FCMR	DLK2
	H4C14	FBXO32	DIAPH3	EIF4EBP1	DLEU2	FKBPL	GP1BA	ESPL1	FAM163A	FBXL4	FLYWCH2	DONSON
	HIPK1	FGD5	DMAC2L	EML3	DLG5	FURIN	HEBP1	ETNK1	FAM83E	FERMT2	FOXQ1	EEFSEC
	HIPK2	FLACC1	DNAJB12	EPN1	DNMBP	GALK1	HOOK2	FADS1	FAU	FGF8	FYTTD1	EFEMP2
	HPGD	GLIPR1L2	DNAL1	ERMN	DPYSL2	GALNT3	IFI44	FADS2	FCGRT	FLJ37453	GFI1	EXOC7
	ID2	GNA11	DTNB	EXT1	DSG2	GCLM	IL11RA	FANCI	FOXL1	FMO2	GFPT1	FAAP100
	IKZF1	GNB4	DTNBP1	FAM149A	EFCAB14	GET1	INTS1	FRMD4B	GJA5	FOS	GFPT2	FAM221B
	IKZF4	GOLGA7	EHBP1	FAM20A	ENPEP	GFPT1	IP6K2	GABPB1	GJB3	FOXP2	GHRL	FCSK
	IL13	GPR65	EIF1	FAM81A	EPCAM	GLRX2	IQSEC1	GALNT3	GLS2	FRMD3	GJA1	FHL2
	IL17RB	GPRIN3	EIF4E	FIGN	ETS2	GNG10	IRS4	GAPDH	GRINA	GCOM1	GLB1	FNIP2
	IL1B	GRIN3A	EIF5A2	FLG	FADS1	GOLT1B	ISYNA1	GDE1	HIC2	GLP1R	GOLGA3	FRAT2
	IL2RA	GSPT2	EMSY	GDI1	FAM102B	GPR171	ITPKB	GFI1	HKDC1	GOT1L1	GOLPH3L	GAN
	IL36A	HARBI1	ENTPD3	GDPD2	FAM13A-AS1	GRK3	ITPR3	GK3P	HOOK1	GPC6	GPAM	GBP4
	IL4R	HERPUD1	ERCC5	GIGYF1	FBRSL1	GTF2E1	JADE2	GLO1	IDUA	GPR171	GPC5	GCH1
	IL5	HRH2	ERGIC1	GLRA2	FLJ31104	HBS1L	KAT6A	GPR19	IFI44	GPR18	GPM6B	GCSH
	IMMT	HSD17B12	ETV5	GNA11	FN1	HIGD1A	KAT6B	H2AX	INKA2	GRPR	GSN	GFOD1
	IRF4	ICAM2	FASTKD2	GPR152	FOXN3	HINT1	KAT8	H2BC5	IPCEF1	HACD2	GTDC1	GFRA2
	ISCA1	IFNAR1	FASTKD3	GRK6	GADD45B	HPRT1	KCNC3	H2BC8	ISG20	HCCS	GZF1	GLYAT
	ITK	INSL5	FBXO10	GSTT1	GCNT2	HSD17B12	KCND1	H2BS1	ISLR	HDAC2	HCCS	GNB2
	JAML	IRF7	FMC1	H1-7	GLUL	HSPB11	KIT	HEXB	ITPKB	HMGB4	HEXIM2	GNPTAB
	JCHAIN	ITGA7	FNIP2	H6PD	GNAS	IGFLR1	KLF3	HINT1	KAT2A	HPGDS	HIGD2A	GREB1
	KLF3	ITGB2	FUCA1	HEXIM2	GNB4	IMMT	KLF7	HJURP	KAT8	HRCT1	HIPK2	GTF2F2
	KPNA6	JAK1	GAK	HIP1	GPIHBP1	ISOC1	KLF9	HMGB2	KCTD12	HRG	HMX3	HEG1
	KRT1	KCNK6	GCLM	ICA1	GPSM3	ITPA	KLHL20	HPS5	KLF9	IER3IP1	HOMER2	HOMER1
	LCP2	KLF10	GLB1	ID4	GUCY1B1	ITPR1	KLHL36	HSPA13	LARS1	IL22RA2	HS3ST1	HSD17B2
	LIF	KLF7	GNRHR	IL18R1	HDAC9	JAK2	LAIR1	IDH1	LEPROTL1	ILDR1	HSD17B12	HSPA4L
	LRFN2	KLHL42	GPAA1	IL1R1	HEMK1	JTB	LITAF	IL4	LILRB3	INPP1	HSD17B3	HSPA8
	LRRC32	KRT222	GPAT3	IRAG2	HIPK2	KCTD5	LLGL2	IMMT	LIPT1	INSYN2B	HSPA13	HSPBP1
	LRRN1	LARP1	GPR174	IRF2BP1	HVCN1	KIFBP	LMBR1L	INVS	LITAF	IPP	HYOU1	ICAM2
	MAL	LIMS4	GRIN2D	ITGB1BP2	IFNGR2	KLHL23	LPAR3	ITPR1	LSR	IRX3	IBTK	IFITM10
	MEF2C	LRRC8A	GTF2A1	KCTD17	IGF2BP3	KPNA3	LRCH4	KCNK1	LTBP3	ITGB3BP	IKZF3	INTS2
	MEOX1	LSP1	HDGF	KIAA0319L	IGFBP2	LARP4B	LRIG2	KCTD5	LY75	KDELR3	IL12RB1	IPO9
	MIR155HG	MACIR	HES1	KLHL4	IKZF2	LBHD1	LSR	KIF3A	LYRM9	KLHL41	IQCF1	IQCG
	MIR4435-2HG	MAP7D1	HMGN3	LAG3	IKZF4	LIF	LTBP3	KIFBP	LZTFL1	KLHL7	ITGAX	ISY1
	MKRN1	MAPK1	HNRNPH2	LGALS3	IL16	MAMLD1	LYPD3	KNTC1	MAPT	KRTAP19-1	ITM2A	JADE2
	MRPL35	MCF2	HNRNPL	LGALS4	ILK	MANF	LZTFL1	LARP4	MFNG	LARP4B	KIF3A	JAKMIP3
	NABP1	MEF2D	HOOK1	LINC00612	INTS3	MED8	MAP2K5	LBHD1	MPO	LAS1L	LAMC2	KAT2A
	NAT9	METTL26	HS6ST1	LRRC39	IQGAP3	MGAT2	MAP3K1	LDLR	MSL3	LCE1D	LAPTM4A	KCNA4
	NCOA3	MIB2	HTR1B	LTB4R	IRX5	MICAL2	MAP4K2	MAD2L1BP	MYC	LDAH	LGALS8	KIAA1549
	NDFIP2	MNAT1	HUWE1	MAB21L4	ITGA5	MIF	MCF2L	MCM3	MYH3	LRIT1	LIX1	KLC3
	NFKBIZ	MOB2	IL6ST	MAFK	ITPK1-AS1	MINPP1	MFGE8	MCMBP	MYLIP	LRRC49	LTBP3	LAT
	NR4A3	MORC1	IL9R	MAMDC4	KANK3	MLH1	MN1	MED18	MYO15B	MAGEF1	LY96	LMO3
	NRCAM	MORC3	INHBA	MAN2A2	KDM5A	MMUT	MSL1	MED21	MYOZ3	MAGI3	MAG	LTA
	NSMCE1	MORN4	INKA1	MAPK3	KDM5B	MPDU1	MYCBP2	MGAT2	NCK2	MAGOHB	MAP3K2	LTK
	OR5AN1	MOV10	ISCU	MAPK7	KLHL36	MRPL16	MYO15B	MIF	NDST1	MCFD2	MAP4K3	MADD
	PCGF5	MRPS34	KCTD6	MARVELD1	KLHL6	MRPL17	MZF1	MINPP1	NEURL1	MED4	MARCKS	MAP3K7
	PECAM1	MSS51	LSM1	MEI1	LAIR2	MRPL18	NAP1L1	MIS18A	NOSIP	MFSD14A	MCFD2	MCM9
	PGM1	MTSS1	MAML1	MFGE8	LEMD3	MRPL42	NCK2	MLEC	NUMA1	MGAT4EP	MGAT4C	MDP1
	PHF20L1	MXD1	MFSD12	MIGA2	LIMS2	MRPS16	NDRG2	MPV17	OSER1	MMGT1	MGRN1	MEF2D
	PITRM1	NDFIP2	MINDY1	MINDY1	LINC00482	MTCH2	NFATC1	MRE11	P3H4	MMUT	MMP10	METTL22
	PLCL1	NEIL1	MLEC	MOB3C	LINC00877	MTHFD1	NIPAL3	MRPL35	PABPC1	MR1	MMRN2	MFAP3
	PLLP	NEK3	MLKL	MOCOS	LMCD1	MTMR4	NKTR	MSMO1	PARP6	MRPL18	MOXD1	MFNG
	PLPP1	NFKBID	MMGT1	MUC1	LPAR5	MYL6B	NLRP1	MT1E	PCIF1	MRPL40	MT2A	MIB1
	PLXDC1	NHSL2	MON2	MYBPC3	LRRC1	NAPG	NPC2	MT1F	PDE8A	MTBP	MTMR6	MMP3
	POLR2M	NOTCH4	MPC1	MYH9	LRRC2	NCBP1	NPIPA1	MT1G	PEX16	MTERF3	MVP	MPP1
	PTGER2	NPM3	MT1E	NAT10	LY86	NCOA3	OGA	MT1H	PGAP3	MTRR	MYOCD	MRPL16
	RAB19	NUDCD1	NDUFAF4	NCAM2	LYN	NDUFAF1	OSBPL7	MT1HL1	PHKA2	MYOD1	MZB1	MRPL30
	RAB27B	NXPE3	NEFH	NEK8	MAP3K20	NDUFAF3	OSER1	MTHFD2	PLAC8	NFIL3	NIPAL1	MRPS15
	RAB30	OAS1	NPRL3	NFATC4	MARCKS	NDUFB3	P2RX6	MYL6B	PLEC	NIFK	NIPSNAP3A	MRPS21
	RAP1A	OSBPL3	NTAQ1	NME6	MAU2	NEK7	PAN2	NAT1	PLXDC1	NKAIN2	NMT1	MSI1
	RAP2B	OSBPL5	NUP35	NOTCH1	MED13L	NFKBIB	PARP16	NDUFAF1	PPFIBP2	NKX2-6	NPNT	MTA2
	RASGRP3	OSBPL9	NUP93	NPLOC4	MGLL	NME6	PARP6	NDUFB3	PRB3	NPTX1	NPTX1	MYO19
	RASL11A	PAICS	ORMDL2	NR4A1	MIR924HG	NME7	PCBP2	NDUFC2	PRKCZ	NSMAF	NR3C1	NAPRT
	RFLNB	PAK1IP1	OSGEP	NT5M	MLLT3	NPEPPS	PHC1	NEDD8	PRKG2	NT5DC1	NSMCE1-DT	NEFH
	RPL5	PDHA2	P2RY10	NUMA1	MSL1	NSMAF	PHKA2	NEK7	PRMT2	NUP50	NT5C3A	NELFA
	RRAGD	PDLIM5	PAFAH1B2	NUPR1	NFE2L2	NUP93	PINK1	NOP10	PTGER1	NUP88	NUMB	NKG7
	RRS1	PHOX2A	PAPSS1	OAS2	NOG	OSBPL3	PNISR	NUP133	PTP4A3	ORMDL1	NUS1	NOC2L
	SEMA5A	PI4K2B	PBX3	OCEL1	NREP	OXSM	PPFIBP2	NUP153	PXN	OTULINL	OAT	NOC4L
	SEMA7A	PIK3R5	PDE6D	OPCML	NRIP1	PAAF1	PPOX	OGFOD1	RAPGEFL1	PABPC1	OAZ2	NOP56
	SERPINB6	PLCG1	PDP1	PABPC1L	OLAH	PARK7	PPP1R12B	OXSM	RASGRP2	PAK1	ORMDL3	NR0B2
	SGSH	PLCH1	PEX16	PAQR7	OTULINL	PCNA	PRKCZ	OXSR1	RBM38	PBDC1	PNMA5	NSUN4
	SLC12A2	PLP1	PFN1	PAQR8	OVOL1	PDCD6	PTP4A3	PARK7	RERE	PDCD10	PON3	NTAN1
	SLC26A11	PLXDC2	PGK2	PDCL2	PARVG	PFKP	PXN	PARP1	RETREG1	PDCL3	PPARG	NUDT9
	SLC37A3	PNPT1	PLAA	PEX11A	PAWR	PNP	R3HDM2	PCNA	RIPOR2	PDP1	PPIL4	NUP214
	SLC39A8	POGK	PLCL1	PLA1A	PCDH9	POMP	RAB25	PDCD6	RNF114	PHAX	PRDX5	NXPE4
	SLCO3A1	PPCDC	PLXNB3	PLCB4	PDE6G	POP4	RAB40B	PDSS2	RPL10A	PLEKHH2	PRXL2A	ODC1
	SNTB1	PRCC	POC5	PLXDC2	PDE7B	PPCDC	RABGAP1	PGAM1	RPL17	PNO1	PSEN1	OXA1L
	SOCS1	PTPRC	POLR2E	POLK	PDLIM1	PPM1D	RCOR3	PHTF1	RPL21	POP4	RAB1A	PABPN1L
	SOCS2	PTPRG	POMT2	POU6F1	PHKB	PPP1R10	REC8	PIGB	RPL29	POU1F1	RAB27B	PAQR6
	SPINT2	PYCR2	PPP1R18	PRDM16	PIP5K1C	PPP2R1B	RGS12	PIGF	RPL3	PRG4	RAB33B	PDCD7
	STAP1	QTRT2	PPP5C	PRDM5	PLCG1	PRDX3	RHOH	PIP5K1B	RPL30	PRKAG3	RABL3	PKNOX1
	STAT4	RAD52	PPP6C	PRICKLE2	PRKD1	PRDX4	RHOT2	PKM	RPL32	PRPF38A	RALB	PNMT
	STK17B	RAMP1	PPP6R2	PSMA5	PTP4A3	PSMA1	RPL23AP32	PLAGL1	RPL36A	PSPH	RAP1B	POLDIP2
	SYTL3	RAP1GAP2	PRKCI	RAB43	PTPN12	PSMB1	RPL3	POLR2B	RPL8	PSTK	RAP2A	POLR3F
	TAB2	RASL11A	PRKRA	RANBP10	RAB25	PSMC2	RPS6	PPP1R8	RPLP2	PTGR2	RBP4	POU2F1
	TAF4B	RBL1	PRRC1	RAPH1	RAB37	PSMD5	RSAD1	PPP2R3C	RPS10P5	PTK7	RCL1	PPA2
	TBC1D1	RFESD	PSMA3	RASGRP4	RALGDS	PSME2	S1PR1	PPP4C	RPS28	RAB1A	RELCH	PPM1J
	TIAM1	RHBDL3	PSPH	RBFA	RBM41	PTPRK	SAMHD1	PRC1	RPS6	RAB7A	RND3	PPP1R8
	TMEM71	RIOK1	PTGER2	RFXAP	RIN3	RAB21	SARAF	PSEN1	RPS9	RARS1	RNF152	PPP2R5D
	TNFRSF14	RRM2B	RBMS2	RHOD	RTKN	RAB23	SF1	PSMA5	RREB1	RBM7	RSU1	PRDM5
	TNFRSF9	S100A1	RBMX	RNF182	RXRA	RACGAP1	SF3B1	PSMC2	RSAD1	RIDA	SDE2	PRKAR2A
	TPP2	SAMD9L	RCC2	ROM1	SCAF11	RBM23	SGSM2	PSMD1	RXRA	RNASE3	SDF2L1	PRMT7
	TRAFD1	SCO1	RCL1	RPS6KB2	SEC14L1	REEP5	SH2B1	PSMD5	RYK	RNF148	SEC22B	PRPF4
	TSC22D3	SELP	RNF19A	RXRB	SEMA4C	RNF34	SIPA1L3	PSMG2	SAMHD1	RPAP2	SELENOW	PSRC1
	TTC39B	SENP7	RNF215	S100A1	SENP7	RRM1	SIRPG	PSRC1	SARAF	RPL7	SERINC5	PTGDR2
	XBP1	SEPHS2	ROCK1	SBSN	SEPTIN9	SACM1L	SLC9A8	RAD51C	SARDH	RUNX1T1	SFT2D2	PTPMT1
	YEATS4	SEPTIN6	RYK	SH3RF1	SGK1	SCAMP3	SMPD1	RBL1	SCARB2	S100A14	SFT2D3	QTRT1
		SESN3	SACS	SHFL	SLC35F3	SDC4	SNHG17	RDH11	SF3A1	S1PR5	SH2B2	RAD23B
		SFRP2	SCAMP2	SLC24A3	SLCO3A1	SDF2	SNHG32	REEP5	SLC25A36	SCFD1	SIK2	RASAL1
		SFT2D2	SH3RF1	SLC29A2	SLCO4C1	SEC24D	SNPH	RNF170	SLC25A37	SCYL3	SLC12A2	RBAK
		SLC15A4	SIK3	SLC32A1	SMAD5	SEC61B	SNRK	RNF34	SLC2A4RG	SDCBP	SLC25A19	RCN2
		SLC9B1	SLC10A3	SLC37A2	SMC4	SEPTIN8	SNX6	RRAS2	SLC48A1	SELENOF	SLC35F5	RGS3
		SLCO3A1	SLC25A39	SLC9B2	SNN	SF3B4	SORBS3	RRM1	SMAGP	SELENOP	SLC38A10	RIN3
		SOCS2	SLCO1C1	SLFNL1	SOCS2	SLC16A1	SPG7	RRM2	SMPD1	SHANK3	SLFN5	RNF112
		SQLE	SLX4	SMAD6	SOX4	SLC1A5	SPSB3	SDC4	SNHG17	SLC10A7	SLPI	RNF38
		SS18	SMARCD1	SNX17	SP3	SLC25A44	SRSF5	SEC61B	SNN	SLC35B1	SNX2	RPP40
		STARD6	SOX9	SNX33	SPIN1	SLC35F2	ST3GAL5	SEPTIN8	SPINK2	SLC7A9	SPECC1	RPS27L
		STIM2	SPRED1	SPA17	SSBP3-AS1	SMCO4	STAT5B	SLC1A4	STAT5B	SMPD4	SPEG	RSPH6A
		STN1	SRSF9	SPHK2	STAC	SNRNP40	STIM1	SLC25A12	SUN1	SNX7	ST3GAL6	RUNX2
		SURF1	SRXN1	SPHKAP	STARD8	SPATS2L	STMN3	SLC25A44	SYT17	SOX6	STAC	S100A14
		SUSD3	ST8SIA2	SRGAP3	SUMO4	SRP19	STX16	SMC4	TBXA2R	SPACA1	SUGCT	SCARF1
		TBC1D10C	SYNJ1	SRRD	SUOX	SRSF9	SUN1	SMC6	TCEAL4	SPATA17	TACSTD2	SEC24B
		TES	TAOK3	ST3GAL1	SV2A	STARD7	SYNJ2BP	SMCO4	THBD	SPATA5	TAZ	SELP
		THAP2	TAPT1	TBC1D2	SWAP70	STX6	TCEAL4	SNX1	TMEM131L	SPTA1	TBC1D10A	SERPINB9
		THAP4	TARS1	TBC1D25	SYPL1	TANK	TLE5	SNX5	TMEM30B	SRSF11	TBK1	SGK3
		TIFAB	TBC1D21	TBC1D2B	TAMALIN	TAP1	TMEM123	STAMBP	TNFRSF25	TAF9B	TCF21	SLC25A4
		TMEM18	TDRD7	TCTEX1D1	TBC1D22B	TARDBP	TMEM159	STARD7	TNS2	TBC1D15	TCIM	SLC27A1
		TMEM242	THY1	TDRKH	TCEA3	TARS1	TMEM8B	STAU2	TRAM2	TBC1D21	TFAP2E	SLC6A5
		TMEM50B	TLE3	TEK	TCF4	TBC1D10B	TP53TG5	SUPT16H	TRIB2	TMED3	TFG	SMG7
		TOR3A	TLK1	TEX35	TENM2	TFG	TPCN1	TAP1	TRIM3	TMEM167B	TMED9	SMYD3
		TP53	TMEM131	TGFBRAP1	TIA1	TFRC	TRAM2	TARDBP	TRIM44	TMEM182	TMEM106B	SNRNP27
		TPST2	TMEM135	TJP2	TMC8	TGDS	TRAPPC10	TBC1D10B	TRMT61A	TMPRSS11F	TMEM167B	SNX27
		TTC9C	TMEM30A	TMA16	TNFRSF10A	TIMM8B	TRIB2	TFRC	TRPS1	TMPRSS3	TMEM168	SREK1
		TTLL12	TMEM86B	TMBIM1	TOX	TMED2	TSPAN32	THYN1	TSC22D3	TNNT3	TMEM263	STARD10
		TTLL4	TMOD4	TMEM219	TRIO	TMEM223	TSPYL2	TIMM8B	TSPAN32	TPD52	TMEM63A	SWT1
		TUT4	TP53INP2	TMEM25	TWIST1	TMEM258	TTC17	TM9SF1	TTC3	TPP2	TMTC2	TAF5L
		TXNDC9	TRAF2	TNFRSF14	UBE2E1	TP53BP1	TTC3	TMCO1	UBP1	TRAM1	TRIO	TAGLN2
		UCHL1	TXN	TNFRSF1B	UGGT2	TPI1	TTN	TMED2	UFM1	TRIM59	TSC22D2	TENT4A
		UCK1	UAP1L1	TONSL	USP33	TRAF1	UBL3	TMEM33	USP19	TRPC5	TSGA13	TFDP1
		UCP1	UNC13A	TPCN1	VANGL1	TRIM32	USP19	TNFAIP1	UXS1	TXNDC12	TSPAN33	TGM6
		VAMP4	USP6NL	TRPM6	ZC3H12C	TRIP12	USP34	TNFSF10	VILL	UBE2L3	TSPAN6	THOC5
		VSIR	UXS1	TYK2	ZDHHC14	TRNAU1AP	USP4	TOP2A	VIPR1	VCPKMT	TVP23B	THOP1
		WDR45	VAT1	VAMP2	ZER1	TSG101	UVRAG	TOR1AIP1	VPS9D1	VPS13C	UBE3D	TMPRSS2
		WIPI2	VEGFA	VPS39	ZNF234	TYMS	VAT1	TPI1	WSCD2	WASF1	USP16	TRIM8
		XIRP1	VLDLR	VWA3B	ZNF285	UBFD1	VPS13D	TRIP12	XKR8	WDR75	VAMP5	TXLNB
		YIPF7	WASHC5	WDFY2	ZNF3	UQCC1	VTCN1	TTLL7	XPO6	WNT8B	VKORC1	UBE2B
		ZBTB11	WDR11	XPO7	ZNF654	VDAC3	WWP1	TYMS	ZBTB18	YIPF5	VPS26C	UBQLN4
		ZDHHC20	WDR26	ZAN	ZNF667-AS1	WDR18	ZBTB22	UNC50	ZBTB25	ZBTB25	VPS35	UHRF2
		ZDHHC4	WDR81	ZBTB49	ZNF711	WDR5B	ZFC3H1	VPS54	ZCCHC14	ZC4H2	WDFY4	USF3
		ZFP36L1	WDR83OS	ZDHHC12	ZNF883	YIF1A	ZFHX2	WDR7	ZFPL1	ZNF143	YBX2	USP18
		ZNF141	WTAP	ZNF219		YWHAE	ZFP36L1	WEE1	ZNF318	ZNF264	YIPF5	UTP25
		ZNF207	ZCRB1	ZNF579		ZBTB24	ZNF710	YWHAE	ZNF394	ZNF420	ZFP1	VIRMA
		ZNF260	ZDHHC5	ZNF687		ZBTB6	ZNF767P	ZBTB24	ZNF609	ZNF750	ZMAT4	WDR27
		ZNF322	ZNF638	ZNF697		ZNF175	ZNF768	ZCCHC8	ZNF692	ZNF790	ZNF260	YTHDC2
		ZNF354C	ZNF808	ZNF76		ZNF207	ZNF83	ZFYVE21	ZNF91	ZNF81	ZNF446	ZFPM1
		ZNF565	ZPBP2	ZNHIT2		ZNF267	ZNF91	ZMPSTE24	ZXDC	ZSCAN5B	ZPBP2	ZNF473
		ZNF704		ZZEF1		ZWINT		ZNF180				ZSCAN10
